# Supplementary material for: Food Safety Implementation and Associated Challenges: Insights from Cambodia’s Pangasius Fish and Chicken Farms
Source: Vet Sci. 2026 Apr 15;13(4):380. doi: 10.3390/vetsci13040380 (PMC13119585; doi:10.3390/vetsci13040380)
Supplement: Supplementary file 1 [file vetsci-13-00380-s001.zip]

Archive with 1 entries (1 files):
- vetsci-4146926-supplementary.pdf
